# Supplementary material for: Differential Effects of Rutin and Its Aglycone Quercetin on Cytotoxicity and Chemosensitization of HCT 116 Colon Cancer Cells to Anticancer Drugs 5-Fluorouracil and Doxorubicin
Source: Biology (Basel). 2025 May 9;14(5):527. doi: 10.3390/biology14050527 (PMC12109564; doi:10.3390/biology14050527)
Supplement: Supplementary file 1 [file biology-14-00527-s001.zip]

Archive with 1 entries (1 files):
- biology-3538612-supplementary.pdf
